# Supplementary material for: High-Purity Phycocyanin Production from Cyanobacteria Using a Biorefinery Approach: Life Cycle Assessment and Comparative Process Benchmarking
Source: Microorganisms. 2026 Jun 13;14(6):1328. doi: 10.3390/microorganisms14061328 (PMC13304063; doi:10.3390/microorganisms14061328)
Supplement: Supplementary file 1 [file microorganisms-14-01328-s001.zip]

Archive with 1 entries (1 files):
- microorganisms-4294043-supplementary.pdf
